# Supplementary material for: Culture Supernatant of Enterococcus faecalis Promotes the Hyphal Morphogenesis and Biofilm Formation of Candida albicans
Source: Pathogens. 2022 Oct 12;11(10):1177. doi: 10.3390/pathogens11101177 (PMC9608753; doi:10.3390/pathogens11101177)
Supplement: Supplementary file 1 [file pathogens-11-01177-s001.zip]

Archive with 1 entries (1 files):
- pathogens-1924228-supplementary.pdf
